# Supplementary material for: Ancient human mitochondrial DNA and radiocarbon analysis of archived quids from the Mule Spring Rockshelter, Nevada, USA
Source: PLoS One. 2018 Mar 9;13(3):e0194223. doi: 10.1371/journal.pone.0194223 (PMC5844571; doi:10.1371/journal.pone.0194223)
Supplement: S1 Table — (XLSX) [file pone.0194223.s001.xlsx]

## Sheet: Table S1 - mtDNA primers
	Table S1: Human Mitochondrial Primer Pairs
	Pair Number	Forward and Reverse Primer	Sequence	Amplicon (bp)	Modern human	Quid 1	Quid 2	Quid 3	Quid 4	Quid 5	Quid 6	Quid 7	Quid 8	Quid 9	Quid 10	Quid 11	Quid 12	Quid 13	Quid 14	Quid 15	Quid 16	Quid 17	Quid 18	Quid 19	Quid 20	Quid 21	(-) control: Canis lupus familiaris	(-) control: P. fluorescens	Blank
	1	155F	TATTTATCGCACCTACGTTC	329	x	x	O	x	x	O	x	x	x	O	x	x	x	x	O	O	O	x	x	x	x	O	DA	DA	DA
		484R	TGAGATTAGTAGTATGGGAG
	2	619F	TTAGACGGGCTCACATCACC	259	x	x	x	x	x	DA	x	x	x	x	x	x	x	x	x	x	x	x	x	x	x	x	DA	DA	DA
		878R	CCAACCCTGGGGTTAGTATAGC
	3	900F	CGGTCACACGATTAACCCAAG	236	x	x	DA	x	x	x	x	x	x	x	x	x	x	x	x	x	x	x	x	x	x	O	DA	DA	DA
		1136R	GGCGAGCAGTTTTGTTGATT
	4	1135F	CCAGAACACTACGAGCCACA	230	x	x	O	x	x	DA	x	x	x	x	x	x	x	x	x	DA	x	x	x	O	DA	DA	DA	DA	DA
		1365R	TAGCCCATTTCTTGCCACCT
	5	1657F	CTTGACCGCTCTGAGCTAAAC	267	x	x	x	x	x	x	x	x	x	x	x	x	x	x	x	x	x	x	x	x	x	x	DA	DA	DA
		1924R	AGGTAGCTCGTCTGGTTTCG
	6	2105F	GAGGAACAGCTCTTTGGACAC	334	x	x	x	x	x	O	x	x	x	x	x	x	x	x	DA	O	DA	x	x	x	DA	DA	DA	DA	DA
		2439R	ATGCCTGTGTTGGGTTGAC
	7	2506F	AACATCACCTCTAGCATCACCA	312	x	x	x	DA	x	x	x	x	x	x	x	x	x	x	x	O	x	x	x	x	x	x	DA	DA	DA
		2818R	GCCCCAACCGAAATTTTTAAT
	8	2932F	GGGATAACAGCGCAATCCTAT	485	x	x	x	x	x	x	x	x	x	O	x	DA	x	x	x	x	x	x	x	x	x	DA	DA	DA	DA
		3417R	GGGGCCTTTGCGTAGTTGTA
	9	3441F	ACTACAACCCTTCGCTGACG	384	x	x	DA	x	x	DA	x	x	x	x	x	DA	x	DA	DA	DA	DA	x	x	x	x	DA	DA	DA	DA
		3825R	TCAGAGGTGTTCTTGTGTTGTGAT
	10	4609F	AAATAAACCCTCGTTCCACAGA	601	x	x	x	DA	O	DA	DA	x	x	DA	x	DA	DA	x	DA	x	DA	x	x	x	DA	DA	DA	DA	DA
		5210R	GGTGGATGGAATTAAGGGTGT
	11	5664F	AATGGGACTTAAACCCACAAA	330	x	x	DA	x	x	x	x	x	x	O	x	DA	x	x	DA	x	DA	x	x	DA	DA	x	DA	DA	DA
		5994R	TGCCTAGGACTCCAGCTCAT
	12	6032F	GCCAGGCAACCTTCTAGGTA	412	x	x	x	x	x	DA	x	x	x	x	x	O	x	x	x	x	x	x	x	x	x	x	DA	DA	DA
		6444R	TTTGGTATTGGGTTATGGCAG
	13	7366F	CCTCCATAAACCTGGAGTGA	400	x	DA	DA	DA	DA	DA	x	x	x	DA	DA	DA	x	DA	DA	DA	DA	DA	DA	DA	DA	DA	DA	DA	DA
		7766R	TTTCCTGAGCGTCTGAGATGT
	14	8070F	CATGAGCTGTCCCCACATTA	~329*	x	x	x	x	x	DA	x	DA	x	x	x	x	x	x	x	x	x	x	x	x	x	O	DA	DA	DA
		8398R	GGTGGGCCATACGGTAGTATT
	15	8668F	TGACTAATCAAACTAACCTCAAAACA	281	x	x	DA	DA	x	DA	x	x	x	x	x	x	x	x	x	x	x	x	x	x	x	O	DA	DA	DA
		8949R	TAGTATGGGGATAAGGGGTGTA
	16	9272F	CTCAGCCCTCCTAATGACCTC	581	x	x	x	x	x	DA	DA	x	x	x	x	x	x	x	x	DA	DA	x	x	O	DA	DA	DA	DA	DA
		9853R	GTGAGGAAAGTTGAGCCAATAA
	17	10950F	CCCTCCTAATACTAACTACCTGACTC	478	x	x	x	x	x	x	x	x	x	x	x	DA	x	x	DA	x	O	x	x	O	x	DA	DA	DA	DA
		11428R	GGCTTCGACATGGGCTTT
	18	11760F	ACGAACGCACTCACAGTCG	329	x	x	x	x	x	x	x	x	x	x	x	x	x	x	O	x	x	x	O	x	x	x	DA	DA	DA
		12089R	TGGGGGATAGGTGTATGAACA
	19	13203F	AGTCTGCGCCCTTACACAAA	356	x	DA	DA	DA	DA	DA	DA	DA	O	DA	x	DA	x	DA	DA	DA	DA	DA	DA	DA	DA	DA	DA	DA	DA
		13559R	GCTCAGGCGTTTGTGTATGAT
	20	14058F	CATCATCACCTCAACCCAAA	663	x	O	DA	DA	x	DA	x	x	x	x	x	DA	x	x	x	x	DA	O	x	x	DA	DA	DA	DA	DA
		14721R	CGATGGTTTTTCATATCATTGG
	21	15190F	CTTACTATCCGCCATCCCATA	395	x	O	x	DA	x	DA	DA	x	DA	DA	x	DA	O	O	DA	DA	x	x	x	O	DA	DA	DA	DA	DA
		15585R	ATTGTGTAGGCGAATAGGAAATA
	22	16190F	CCCCATGCTTACAAGCAAG	220	x	x	x	x	x	DA	x	x	x	x	x	x	x	x	x	x	x	x	x	x	x	x	DA	DA	DA
		16410R	GAGGATGGTGGTCAAGGGA
	* = Amplicon size depending on presence of 9-base deletion
	x = Successful PCR amplifcation and Sanger sequence
	O = Successfull amplification, unsuccessfull Sanger sequencing
	DA = Did not amplify
	All primer pairs from reference 49, except for #14, which is from reference 7
