# Supplementary material for: Ancient human mitochondrial DNA and radiocarbon analysis of archived quids from the Mule Spring Rockshelter, Nevada, USA
Source: PLoS One. 2018 Mar 9;13(3):e0194223. doi: 10.1371/journal.pone.0194223 (PMC5844571; doi:10.1371/journal.pone.0194223)
Supplement: S2 Table — (XLSX) [file pone.0194223.s002.xlsx]

## Sheet: Table S2 - Quid Info
	Table S2: Summary of quid characteristics
	Sample Number	Depth	Cal. Range YBP1	% Interval2	% of mtDNA genome sequenced	Haplogrep 2.0 Quality assessment	Collection Date	Catalogue #	Unit
	Control	0	n/a	-	53.5	-	2015-03-16	n/a	n/a
	1	0-4"	347-460	64.6	36.1	0.623	1967-12-29	B-300-2239	G9
			348-458^	64.6
	2*	0-4"	729-803.	71.5	29.3	0.545	1967-12-29	B-300-2239	G9
	3	0-4"	693-796	94.8	26.3	0.545	1967-12-29	B-300-2239	G9
	4	0-4"	519-560	63.4	40.7	0.718	1967-12-29	B-300-2239	G9
	5	8-12"	688-780	95.4	12.1	0.527	1967-12-13	B-300-2110	G8
	6*	8-12"	681-767	95.4	28.4	0.617	1967-12-13	B-300-2110	G8
	7	8-12"	675-760	95.4	37.9	0.61	1967-12-13	B-300-2110	G8
	8	8-12"	795-885	65.4	33.4	0.598	1967-12-13	B-300-2110	G8
	9	8-12"	795-923	95.4	21.1	0.458	1967-12-13	B-300-2110	G8
	10	12-16"	737-833	56.1	33.4	0.585	1967-12-27	B-300-2132	G8
	11	12-16"	732-833	62.9	14.6	0.513	1967-12-27	B-300-2132	G8
			685-785^	95.4
	12	12-16"	669-729	95.4	36.4	0.625	1967-12-27	B-300-2132	G8
	13	12-16"	741-834	50	24.4	0.635	1967-12-27	B-300-2132	G8
	14	16-20"	785-917	95.4	19.3	0.581	1967-12-27	B-300-2149	G8
	15*	16-20"	910-977	94.8	23.2	0.564	1967-12-27	B-300-2149	G8
			685-785^	95.4
	16*	16-20"	725-799	88.6	11.4	0.562	1967-12-27	B-300-2149	G8
	17	16-20"	724-799	87.7	31.3	0.584	1967-12-27	B-300-2149	G8
	18	20-24"	795-883	58.8	25.6	0.584	1967-12-27	B-300-2165	G8
	19	20-24"	795-921	95.4	22.7	0.725	1967-12-27	B-300-2165	G8
			700-830^	78
	20*	20-24"	728-831	73.5	20.8	0.623	1967-12-27	B-300-2165	G8
	21	20-24"	785-920	95.4	14.1	0.504	1967-12-27	B-300-2165	G8
	1 = Calibrated years before present
	2 = Percent confidence for most probable interval (%)
	^ = Radiocarbon dates processed by BetaAnalytic, all others processed by DirectAMS. All radiocarbon dates represent Calibrated range YBP
	* = Competing sequences with non-Native American haplogroups, SNP associated with Native American had high Sanger sequence confidence
